# Supplementary material for: Differential effects of radiation fractionation regimens on glioblastoma
Source: Radiat Oncol. 2022 Jan 25;17:17. doi: 10.1186/s13014-022-01990-y (PMC8788072; doi:10.1186/s13014-022-01990-y)
Supplement: Supplementary file 2 — Additional file 2. Table S2: Fluorescent band intensity for western blots. [file 13014_2022_1990_MOESM2_ESM.xlsx]

## Sheet: Western Blot raw data
Supplementary Table 2. Fluorescent band intensity for western blots.
Gl261: γ-H2AX
		β-actin intensity			γ-H2AX intensity			γ-H2AX/β-actin ratio			γ-H2AX rel. 0 Gy (%)				Mean	SEM
		R1	R2	R3	R1	R2	R3	R1	R2	R3	R1	R2	R3
	0	6930	9200	7180	4790	1340	8390	0.691198	0.145652	1.16852	100	100	100		100	0
	1	8500	7110	6950	4680	1035.59	8380	0.550588	0.145652	1.20576	79.6571	100	103.186		94.2811	7.36962
	2	7430	7600	6580	2670	950	8550	0.359354	0.125	1.29939	51.99	85.821	111.199		83.0035	17.1502
	5	10600	8040	8520	7740	1913.87	18300	0.730189	0.238043	2.14789	105.641	163.433	183.812		150.962	23.4116
	10	12700	9640	10400	7900	1823.21	13500	0.622047	0.18913	1.29808	89.9956	129.851	111.087		110.311	11.5117
	20	14400	11500	12000	10500	3762.5	14400	0.729167	0.327174	1.2	105.493	224.627	102.694		144.271	40.186
Gl261: P62
		β-actin intensity			p62 intensity			p62/β-actin ratio			p62 rel. 0 Gy (%)				Mean	SEM
		R1	R2	R3	R1	R2	R3	R1	R2	R3	R1	R2	R3
	0	6930	9200	7180	10600	15400	7970	1.52958	1.67391	1.11003	100	100	100		100	0
	1	8500	7110	6950	9490	11400	9380	1.11647	1.60338	1.34964	72.9919	95.7861	121.586		96.788	14.0369
	2	7430	7600	6580	9300	11100	7140	1.25168	1.46053	1.08511	81.8317	87.2522	97.7549		88.9463	4.67402
	5	10600	8040	8520	10700	11700	8600	1.00943	1.45522	1.00939	65.9941	86.9355	90.9337		81.2878	7.73344
	10	12700	9640	10400	9630	10400	11700	0.758268	1.07884	1.125	49.5735	64.4501	101.349		71.7908	15.3903
	20	14400	11500	12000	5830	8370	8570	0.404861	0.727826	0.714167	26.4688	43.4805	64.3377		44.7623	10.9506
Gl261: LC3-II
		β-actin intensity			LC3-II intensity			LC3-II/β-actin ratio			LC3-II rel. 0 Gy (%)				Mean	SEM
		R1	R2	R3	R1	R2	R3	R1	R2	R3	R1	R2	R3
	0	6930	9200	7180	2575.56	4540	1610	0.371654	0.493478	0.224234	100	100	100		100	0
	1	8500	7110	6950	2410.78	3090	1670	0.283621	0.434599	0.240288	76.3132	88.0686	107.159		90.5137	8.98807
	2	7430	7600	6580	2136.68	2440	1550	0.287575	0.321053	0.235562	77.3771	65.0591	105.052		82.4961	11.8253
	5	10600	8040	8520	3284.17	4480	2650	0.309827	0.557214	0.311033	83.3644	112.916	138.709		111.663	15.9889
	10	12700	9640	10400	5074.79	3940	2940	0.39959	0.408714	0.282692	107.517	82.823	126.07		105.47	12.5263
	20	14400	11500	12000	5328.45	4930	3160	0.370031	0.428696	0.263333	99.5633	86.8722	117.437		101.291	8.86542
Gl261: FL C3
		β-actin intensity			FL C3 intensity			FL C3/β-actin ratio			FL C3 rel. 0 Gy (%)				Mean	SEM
		R1	R2	R3	R1	R2	R3	R1	R2	R3	R1	R2	R3
	0	6930	9200	7180	11700	29500	32600	1.68831	3.20652	4.54039	100	100	100		100	0
	1	8500	7110	6950	15300	21600	37100	1.8	3.03797	5.33813	106.615	94.7436	117.57		106.31	6.59114
	2	7430	7600	6580	7600	21200	32500	1.02288	2.78947	4.93921	60.586	86.9938	108.784		85.4545	13.9348
	5	10600	8040	8520	13800	20000	38700	1.30189	2.48756	4.54225	77.1118	77.5782	100.041		84.9103	7.56655
	10	12700	9640	10400	9710	23200	34200	0.764567	2.40664	3.28846	45.2859	75.0545	72.4269		64.2557	9.51521
	20	14400	11500	12000	9270	17500	24700	0.64375	1.52174	2.05833	38.1298	47.4576	45.3338		43.6404	2.82269
CT2A: γ-H2AX
		β-actin intensity			γ-H2AX intensity			γ-H2AX/β-actin ratio			γ-H2AX rel. 0 Gy (%)				Mean	SEM
		R1	R2	R3	R1	R2	R3	R1	R2	R3	R1	R2	R3
	0	7830	7990	9990	3570	829.002	2400	0.455939	0.103755	0.24024	100	100	100		100	0
	1	6690	8270	9730	5382.76	830.101	3700	0.804598	0.100375	0.380267	176.471	96.7423	158.286		143.833	24.1234
	2	5910	8330	10900	6000.58	1063.41	4690	1.01533	0.12766	0.430275	222.689	123.04	179.102		174.944	28.8413
	5	9970	9560	10900	8079.95	2057.97	5700	0.810426	0.215269	0.522936	177.749	207.478	217.672		200.966	11.9759
	10	11200	7610	13900	16735.6	927.674	5710	1.49425	0.121902	0.410791	327.731	117.49	170.992		205.404	63.0831
	20	14300	11500	14500	21733.1	1943.05	4780	1.5198	0.168961	0.329655	333.333	162.846	137.219		211.133	61.5464
CT2A: P62
		β-actin intensity			p62 intensity			p62/β-actin ratio			p62 rel. 0 Gy (%)				Mean	SEM
		R1	R2	R3	R1	R2	R3	R1	R2	R3	R1	R2	R3
	0	7830	7990	9990	27700	20300	19700	3.53768	2.54068	1.97197	100	100	100		100	0
	1	6690	8270	9730	24179.7	21500	20600	3.6143	2.59976	2.11716	102.166	102.325	107.363		103.951	1.70629
	2	5910	8330	10900	20454.8	25000	19700	3.46105	3.0012	1.80734	97.8339	118.126	91.6514		102.537	7.9962
	5	9970	9560	10900	31960	19400	19300	3.20562	2.02929	1.77064	90.6137	79.872	89.7904		86.7587	3.45155
	10	11200	7610	13900	28464.9	18500	22300	2.54151	2.43101	1.60432	71.8411	95.6837	81.356		82.9603	6.92933
	20	14300	11500	14500	32873.6	17200	18700	2.29885	1.49565	1.28966	64.982	58.8683	65.3993		63.0832	2.11088
CT2A: LC3-II
		β-actin intensity			LC3-II intensity			LC3-II/β-actin ratio			LC3-II rel. 0 Gy (%)				Mean	SEM
		R1	R2	R3	R1	R2	R3	R1	R2	R3	R1	R2	R3
	0	7830	7990	9990	5431.58	4150	3740	0.693689	0.519399	0.374374	100	100	100		100	0
	1	6690	8270	9730	4102.47	5740	5180	0.613224	0.694075	0.532374	88.4005	133.63	142.204		121.412	16.69
	2	5910	8330	10900	4089.73	6760	6240	0.692001	0.811525	0.572477	99.7567	156.243	152.916		136.305	18.2994
	5	9970	9560	10900	6123.12	6910	5510	0.614154	0.722803	0.505505	88.5345	139.161	135.026		120.907	16.2304
	10	11200	7610	13900	8806.91	7610	7960	0.786331	1	0.572662	113.355	192.53	152.965		152.95	22.8559
	20	14300	11500	14500	9387.84	8580	8220	0.656492	0.746087	0.566897	94.6378	143.644	151.425		129.902	17.7748
CT2A: Full-length caspase 3 (FL C3)
		β-actin intensity			FL C3 intensity			FL C3/β-actin ratio			FL C3 rel. 0 Gy (%)				Mean	SEM
		R1	R2	R3	R1	R2	R3	R1	R2	R3	R1	R2	R3
	0	7830	7990	9990	8870	14300	38700	1.13282	1.78974	3.87387	100	100	100		100	0
	1	6690	8270	9730	13200	13800	34700	1.97309	1.66868	3.56629	174.175	93.2361	92.06		119.824	27.1778
	2	5910	8330	10900	11700	15200	37100	1.9797	1.82473	3.40367	174.758	101.955	87.8622		121.525	26.9255
	5	9970	9560	10900	8840	9800	29400	0.88666	1.0251	2.69725	78.27	57.2768	69.6266		68.3911	6.09161
	10	11200	7610	13900	9610	15600	43200	0.858036	2.04993	3.10791	75.7432	114.538	80.2275		90.1697	12.2529
	20	14300	11500	14500	6280	15200	36100	0.439161	1.32174	2.48966	38.767	73.851	64.2678		58.9619	10.4696
	R, replicate.
